# Supplementary material for: Time-Dependent Effects of Clinical Interventions on SARS-CoV-2 Immunity in Patients with Lung Cancer
Source: Vaccines (Basel). 2024 Jun 26;12(7):713. doi: 10.3390/vaccines12070713 (PMC11281667; doi:10.3390/vaccines12070713)
Supplement: Supplementary file 1 [file vaccines-12-00713-s001.zip]

Archive with 1 entries (1 files):
- vaccines-3015603-supplementary.pdf
